# Supplementary material for: Surveillance of Antimicrobial Prescriptions in Community Pharmacies Located in Tokyo, Japan
Source: Antibiotics (Basel). 2023 Aug 17;12(8):1325. doi: 10.3390/antibiotics12081325 (PMC10451865; doi:10.3390/antibiotics12081325)
Supplement: Supplementary file 1 [file antibiotics-12-01325-s001.zip]

Archive with 4 entries (4 files):
- antibiotics-2507119-Supplementary data.pdf
- Figure S1.pdf
- Figure S2.pdf
- Figure S3.pdf
